# Supplementary material for: High-Content Aloe vera Based Hydrogels: Physicochemical and Pharmaceutical Properties
Source: Polymers (Basel). 2023 Mar 6;15(5):1312. doi: 10.3390/polym15051312 (PMC10007233; doi:10.3390/polym15051312)
Supplement: Supplementary file 1 [file polymers-15-01312-s001.zip]

Archive with 1 entries (1 files):
- polymers-2237404-supplementary.pdf
